# Supplementary material for: Application of Amyloid-Based Hybrid Membranes in Drug Delivery
Source: Polymers (Basel). 2023 Mar 14;15(6):1444. doi: 10.3390/polym15061444 (PMC10052896; doi:10.3390/polym15061444)
Supplement: Supplementary file 1 [file polymers-15-01444-s001.zip]

Archive with 1 entries (1 files):
- polymers-2237435-supplementary.pdf
